# Supplementary material for: A multi-label approach to target prediction taking ligand promiscuity into account
Source: J Cheminform. 2015 May 30;7:24. doi: 10.1186/s13321-015-0071-9 (PMC4461803; doi:10.1186/s13321-015-0071-9)
Supplement: Additional file 1: — Full list of ChEMBL IDs of targets and compounds per class. [file 13321_2015_71_MOESM1_ESM.csv]

target_id	compound_id
CHEMBL1075104	CHEMBL1287853
CHEMBL1075104	CHEMBL162
CHEMBL1075104	CHEMBL1721885
CHEMBL1075104	CHEMBL1908397
CHEMBL1075104	CHEMBL191003
CHEMBL1075104	CHEMBL1965660
CHEMBL1075104	CHEMBL1966175
CHEMBL1075104	CHEMBL1967252
CHEMBL1075104	CHEMBL1967998
CHEMBL1075104	CHEMBL1973359
CHEMBL1075104	CHEMBL1974328
CHEMBL1075104	CHEMBL1976040
CHEMBL1075104	CHEMBL1977749
CHEMBL1075104	CHEMBL1978713
CHEMBL1075104	CHEMBL1979690
CHEMBL1075104	CHEMBL1980995
CHEMBL1075104	CHEMBL1981047
CHEMBL1075104	CHEMBL1982711
CHEMBL1075104	CHEMBL1983111
CHEMBL1075104	CHEMBL1983923
CHEMBL1075104	CHEMBL1983980
CHEMBL1075104	CHEMBL1986943
CHEMBL1075104	CHEMBL1988437
CHEMBL1075104	CHEMBL1988581
CHEMBL1075104	CHEMBL1989708
CHEMBL1075104	CHEMBL1991078
CHEMBL1075104	CHEMBL1991674
CHEMBL1075104	CHEMBL1991734
CHEMBL1075104	CHEMBL1992073
CHEMBL1075104	CHEMBL1993877
CHEMBL1075104	CHEMBL1994526
CHEMBL1075104	CHEMBL1996176
CHEMBL1075104	CHEMBL1998953
CHEMBL1075104	CHEMBL1999484
CHEMBL1075104	CHEMBL2000029
CHEMBL1075104	CHEMBL2006564
CHEMBL1075104	CHEMBL2171735
CHEMBL1075104	CHEMBL2171737
CHEMBL1075104	CHEMBL2171739
CHEMBL1075104	CHEMBL2171747
CHEMBL1075104	CHEMBL2178124
CHEMBL1075104	CHEMBL2178127
CHEMBL1075104	CHEMBL2178136
CHEMBL1075104	CHEMBL2326710
CHEMBL1075104	CHEMBL2326713
CHEMBL1075104	CHEMBL2326715
CHEMBL1075104	CHEMBL2333112
CHEMBL1075104	CHEMBL2333113
CHEMBL1075104	CHEMBL2333114
CHEMBL1075104	CHEMBL2333116
CHEMBL1075104	CHEMBL2333117
CHEMBL1075104	CHEMBL2333123
CHEMBL1075104	CHEMBL2333126
CHEMBL1075104	CHEMBL2333128
CHEMBL1075104	CHEMBL2333129
CHEMBL1075104	CHEMBL2333131
CHEMBL1075104	CHEMBL2333133
CHEMBL1075104	CHEMBL2333135
CHEMBL1075104	CHEMBL2347804
CHEMBL1075104	CHEMBL2347805
CHEMBL1075104	CHEMBL2347807
CHEMBL1075104	CHEMBL2347812
CHEMBL1075104	CHEMBL2347814
CHEMBL1075104	CHEMBL2347824
CHEMBL1075104	CHEMBL2347825
CHEMBL1075104	CHEMBL2348938
CHEMBL1075104	CHEMBL2348943
CHEMBL1075104	CHEMBL2348944
CHEMBL1075104	CHEMBL2348946
CHEMBL1075104	CHEMBL2348949
CHEMBL1075104	CHEMBL2348951
CHEMBL1075104	CHEMBL2348953
CHEMBL1075104	CHEMBL2348956
CHEMBL1075104	CHEMBL2348965
CHEMBL1075104	CHEMBL2348970
CHEMBL1075104	CHEMBL235157
CHEMBL1075104	CHEMBL250364
CHEMBL1075104	CHEMBL31965
CHEMBL1075104	CHEMBL482538
CHEMBL1075104	CHEMBL509032
CHEMBL1075104	CHEMBL522892
CHEMBL1075104	CHEMBL572878
CHEMBL1075104	CHEMBL574738
CHEMBL1075167	CHEMBL1090360
CHEMBL1075167	CHEMBL1287853
CHEMBL1075167	CHEMBL162
CHEMBL1075167	CHEMBL1721885
CHEMBL1075167	CHEMBL1908397
CHEMBL1075167	CHEMBL1964444
CHEMBL1075167	CHEMBL1964687
CHEMBL1075167	CHEMBL1965507
CHEMBL1075167	CHEMBL1965570
CHEMBL1075167	CHEMBL1965660
CHEMBL1075167	CHEMBL1966816
CHEMBL1075167	CHEMBL1967720
CHEMBL1075167	CHEMBL1968406
CHEMBL1075167	CHEMBL1969049
CHEMBL1075167	CHEMBL1970074
CHEMBL1075167	CHEMBL1970203
CHEMBL1075167	CHEMBL1972119
CHEMBL1075167	CHEMBL1972142
CHEMBL1075167	CHEMBL1973211
CHEMBL1075167	CHEMBL1974254
CHEMBL1075167	CHEMBL1974310
CHEMBL1075167	CHEMBL1975128
CHEMBL1075167	CHEMBL1975900
CHEMBL1075167	CHEMBL1976455
CHEMBL1075167	CHEMBL1977223
CHEMBL1075167	CHEMBL1977681
CHEMBL1075167	CHEMBL1978448
CHEMBL1075167	CHEMBL1979516
CHEMBL1075167	CHEMBL1979883
CHEMBL1075167	CHEMBL1980540
CHEMBL1075167	CHEMBL1982711
CHEMBL1075167	CHEMBL1983025
CHEMBL1075167	CHEMBL1986943
CHEMBL1075167	CHEMBL1987009
CHEMBL1075167	CHEMBL1988153
CHEMBL1075167	CHEMBL1988717
CHEMBL1075167	CHEMBL1989708
CHEMBL1075167	CHEMBL1991078
CHEMBL1075167	CHEMBL1991674
CHEMBL1075167	CHEMBL1994864
CHEMBL1075167	CHEMBL1998121
CHEMBL1075167	CHEMBL1998159
CHEMBL1075167	CHEMBL2001257
CHEMBL1075167	CHEMBL2001751
CHEMBL1075167	CHEMBL2001920
CHEMBL1075167	CHEMBL2002165
CHEMBL1075167	CHEMBL2003286
CHEMBL1075167	CHEMBL2003638
CHEMBL1075167	CHEMBL2004311
CHEMBL1075167	CHEMBL211378
CHEMBL1075167	CHEMBL213505
CHEMBL1075167	CHEMBL220057
CHEMBL1075167	CHEMBL243088
CHEMBL1075167	CHEMBL244378
CHEMBL1075167	CHEMBL272453
CHEMBL1075167	CHEMBL371206
CHEMBL1075167	CHEMBL379218
CHEMBL1075167	CHEMBL404367
CHEMBL1075167	CHEMBL411903
CHEMBL1075167	CHEMBL482767
CHEMBL1075167	CHEMBL509032
CHEMBL1075167	CHEMBL574738
CHEMBL1075167	CHEMBL576982
CHEMBL1075167	CHEMBL941
CHEMBL1781	CHEMBL102252
CHEMBL1781	CHEMBL112235
CHEMBL1781	CHEMBL117315
CHEMBL1781	CHEMBL13227
CHEMBL1781	CHEMBL132533
CHEMBL1781	CHEMBL135491
CHEMBL1781	CHEMBL135881
CHEMBL1781	CHEMBL190086
CHEMBL1781	CHEMBL192855
CHEMBL1781	CHEMBL20255
CHEMBL1781	CHEMBL20811
CHEMBL1781	CHEMBL2115019
CHEMBL1781	CHEMBL274070
CHEMBL1781	CHEMBL277008
CHEMBL1781	CHEMBL277667
CHEMBL1781	CHEMBL278101
CHEMBL1781	CHEMBL307794
CHEMBL1781	CHEMBL322711
CHEMBL1781	CHEMBL324765
CHEMBL1781	CHEMBL334064
CHEMBL1781	CHEMBL335940
CHEMBL1781	CHEMBL336626
CHEMBL1781	CHEMBL338843
CHEMBL1781	CHEMBL338966
CHEMBL1781	CHEMBL338967
CHEMBL1781	CHEMBL354432
CHEMBL1781	CHEMBL363192
CHEMBL1781	CHEMBL364528
CHEMBL1781	CHEMBL432622
CHEMBL1781	CHEMBL433855
CHEMBL1781	CHEMBL434237
CHEMBL1781	CHEMBL450991
CHEMBL1781	CHEMBL47027
CHEMBL1781	CHEMBL478720
CHEMBL1781	CHEMBL506902
CHEMBL1781	CHEMBL507686
CHEMBL1781	CHEMBL545250
CHEMBL1781	CHEMBL84
CHEMBL1781	CHEMBL87791
CHEMBL1781	CHEMBL89887
CHEMBL1782	CHEMBL111695
CHEMBL1782	CHEMBL198510
CHEMBL1782	CHEMBL2048243
CHEMBL1782	CHEMBL2048247
CHEMBL1782	CHEMBL2088336
CHEMBL1782	CHEMBL2088337
CHEMBL1782	CHEMBL2088338
CHEMBL1782	CHEMBL2338353
CHEMBL1782	CHEMBL2338356
CHEMBL1782	CHEMBL2338361
CHEMBL1782	CHEMBL2338362
CHEMBL1782	CHEMBL2338369
CHEMBL1782	CHEMBL2338373
CHEMBL1782	CHEMBL2338378
CHEMBL1782	CHEMBL2338379
CHEMBL1782	CHEMBL2338381
CHEMBL1782	CHEMBL2347862
CHEMBL1782	CHEMBL235059
CHEMBL1782	CHEMBL277580
CHEMBL1782	CHEMBL294191
CHEMBL1782	CHEMBL298547
CHEMBL1782	CHEMBL298771
CHEMBL1782	CHEMBL316844
CHEMBL1782	CHEMBL322081
CHEMBL1782	CHEMBL392884
CHEMBL1782	CHEMBL434024
CHEMBL1782	CHEMBL457423
CHEMBL1782	CHEMBL494897
CHEMBL1782	CHEMBL504429
CHEMBL1782	CHEMBL54480
CHEMBL1782	CHEMBL54714
CHEMBL1782	CHEMBL55140
CHEMBL1782	CHEMBL55264
CHEMBL1782	CHEMBL55959
CHEMBL1782	CHEMBL56011
CHEMBL1782	CHEMBL56255
CHEMBL1782	CHEMBL98110
CHEMBL1782	CHEMBL98719
CHEMBL1782	CHEMBL997
CHEMBL1785	CHEMBL10019
CHEMBL1785	CHEMBL100954
CHEMBL1785	CHEMBL101069
CHEMBL1785	CHEMBL101424
CHEMBL1785	CHEMBL102405
CHEMBL1785	CHEMBL102773
CHEMBL1785	CHEMBL102969
CHEMBL1785	CHEMBL103090
CHEMBL1785	CHEMBL103201
CHEMBL1785	CHEMBL10607
CHEMBL1785	CHEMBL10697
CHEMBL1785	CHEMBL10832
CHEMBL1785	CHEMBL10843
CHEMBL1785	CHEMBL10847
CHEMBL1785	CHEMBL112531
CHEMBL1785	CHEMBL11369
CHEMBL1785	CHEMBL122933
CHEMBL1785	CHEMBL123107
CHEMBL1785	CHEMBL123305
CHEMBL1785	CHEMBL123316
CHEMBL1785	CHEMBL123654
CHEMBL1785	CHEMBL123926
CHEMBL1785	CHEMBL123994
CHEMBL1785	CHEMBL1271586
CHEMBL1785	CHEMBL129220
CHEMBL1785	CHEMBL1627022
CHEMBL1785	CHEMBL170342
CHEMBL1785	CHEMBL171950
CHEMBL1785	CHEMBL172071
CHEMBL1785	CHEMBL172297
CHEMBL1785	CHEMBL172759
CHEMBL1785	CHEMBL174094
CHEMBL1785	CHEMBL175058
CHEMBL1785	CHEMBL175501
CHEMBL1785	CHEMBL176482
CHEMBL1785	CHEMBL176741
CHEMBL1785	CHEMBL176997
CHEMBL1785	CHEMBL2103873
CHEMBL1785	CHEMBL2112377
CHEMBL1785	CHEMBL2113316
CHEMBL1785	CHEMBL2163691
CHEMBL1785	CHEMBL2163692
CHEMBL1785	CHEMBL2163704
CHEMBL1785	CHEMBL2163705
CHEMBL1785	CHEMBL2163706
CHEMBL1785	CHEMBL2163709
CHEMBL1785	CHEMBL2163715
CHEMBL1785	CHEMBL2163720
CHEMBL1785	CHEMBL2163721
CHEMBL1785	CHEMBL2163725
CHEMBL1785	CHEMBL2165337
CHEMBL1785	CHEMBL264035
CHEMBL1785	CHEMBL268480
CHEMBL1785	CHEMBL274489
CHEMBL1785	CHEMBL275701
CHEMBL1785	CHEMBL275897
CHEMBL1785	CHEMBL27617
CHEMBL1785	CHEMBL278349
CHEMBL1785	CHEMBL281451
CHEMBL1785	CHEMBL284250
CHEMBL1785	CHEMBL286395
CHEMBL1785	CHEMBL28863
CHEMBL1785	CHEMBL291058
CHEMBL1785	CHEMBL302564
CHEMBL1785	CHEMBL302753
CHEMBL1785	CHEMBL303034
CHEMBL1785	CHEMBL304721
CHEMBL1785	CHEMBL306123
CHEMBL1785	CHEMBL310039
CHEMBL1785	CHEMBL310920
CHEMBL1785	CHEMBL31469
CHEMBL1785	CHEMBL316629
CHEMBL1785	CHEMBL316735
CHEMBL1785	CHEMBL316851
CHEMBL1785	CHEMBL316878
CHEMBL1785	CHEMBL318146
CHEMBL1785	CHEMBL318247
CHEMBL1785	CHEMBL318535
CHEMBL1785	CHEMBL319031
CHEMBL1785	CHEMBL320208
CHEMBL1785	CHEMBL320631
CHEMBL1785	CHEMBL322434
CHEMBL1785	CHEMBL322996
CHEMBL1785	CHEMBL323561
CHEMBL1785	CHEMBL327976
CHEMBL1785	CHEMBL330045
CHEMBL1785	CHEMBL330104
CHEMBL1785	CHEMBL330359
CHEMBL1785	CHEMBL331066
CHEMBL1785	CHEMBL331548
CHEMBL1785	CHEMBL331758
CHEMBL1785	CHEMBL331767
CHEMBL1785	CHEMBL332289
CHEMBL1785	CHEMBL332431
CHEMBL1785	CHEMBL333009
CHEMBL1785	CHEMBL352241
CHEMBL1785	CHEMBL36627
CHEMBL1785	CHEMBL366627
CHEMBL1785	CHEMBL366872
CHEMBL1785	CHEMBL367444
CHEMBL1785	CHEMBL367958
CHEMBL1785	CHEMBL368383
CHEMBL1785	CHEMBL368989
CHEMBL1785	CHEMBL368996
CHEMBL1785	CHEMBL369362
CHEMBL1785	CHEMBL369676
CHEMBL1785	CHEMBL372814
CHEMBL1785	CHEMBL37973
CHEMBL1785	CHEMBL38000
CHEMBL1785	CHEMBL406551
CHEMBL1785	CHEMBL41087
CHEMBL1785	CHEMBL411925
CHEMBL1785	CHEMBL419367
CHEMBL1785	CHEMBL419879
CHEMBL1785	CHEMBL420729
CHEMBL1785	CHEMBL430506
CHEMBL1785	CHEMBL432012
CHEMBL1785	CHEMBL432856
CHEMBL1785	CHEMBL433039
CHEMBL1785	CHEMBL433106
CHEMBL1785	CHEMBL433221
CHEMBL1785	CHEMBL433700
CHEMBL1785	CHEMBL435895
CHEMBL1785	CHEMBL439759
CHEMBL1785	CHEMBL440780
CHEMBL1785	CHEMBL448165
CHEMBL1785	CHEMBL62264
CHEMBL1785	CHEMBL70310
CHEMBL1785	CHEMBL70385
CHEMBL1785	CHEMBL70788
CHEMBL1785	CHEMBL72473
CHEMBL1785	CHEMBL73697
CHEMBL1785	CHEMBL78563
CHEMBL1785	CHEMBL8923
CHEMBL1785	CHEMBL91873
CHEMBL1785	CHEMBL9194
CHEMBL1785	CHEMBL94446
CHEMBL1785	CHEMBL94752
CHEMBL1785	CHEMBL94810
CHEMBL1785	CHEMBL94934
CHEMBL1785	CHEMBL95013
CHEMBL1785	CHEMBL95095
CHEMBL1785	CHEMBL96114
CHEMBL1785	CHEMBL96171
CHEMBL1785	CHEMBL96313
CHEMBL1785	CHEMBL96318
CHEMBL1785	CHEMBL96347
CHEMBL1785	CHEMBL96746
CHEMBL1785	CHEMBL96906
CHEMBL1787	CHEMBL107565
CHEMBL1787	CHEMBL107719
CHEMBL1787	CHEMBL108151
CHEMBL1787	CHEMBL108181
CHEMBL1787	CHEMBL109232
CHEMBL1787	CHEMBL110058
CHEMBL1787	CHEMBL110288
CHEMBL1787	CHEMBL111476
CHEMBL1787	CHEMBL1159458
CHEMBL1787	CHEMBL116370
CHEMBL1787	CHEMBL116432
CHEMBL1787	CHEMBL116493
CHEMBL1787	CHEMBL116830
CHEMBL1787	CHEMBL116999
CHEMBL1787	CHEMBL118283
CHEMBL1787	CHEMBL118416
CHEMBL1787	CHEMBL118573
CHEMBL1787	CHEMBL118605
CHEMBL1787	CHEMBL118824
CHEMBL1787	CHEMBL119138
CHEMBL1787	CHEMBL119164
CHEMBL1787	CHEMBL119259
CHEMBL1787	CHEMBL120310
CHEMBL1787	CHEMBL120923
CHEMBL1787	CHEMBL122290
CHEMBL1787	CHEMBL124750
CHEMBL1787	CHEMBL125260
CHEMBL1787	CHEMBL126968
CHEMBL1787	CHEMBL127702
CHEMBL1787	CHEMBL129017
CHEMBL1787	CHEMBL130845
CHEMBL1787	CHEMBL134114
CHEMBL1787	CHEMBL135014
CHEMBL1787	CHEMBL137691
CHEMBL1787	CHEMBL138173
CHEMBL1787	CHEMBL153258
CHEMBL1787	CHEMBL15917
CHEMBL1787	CHEMBL16152
CHEMBL1787	CHEMBL16690
CHEMBL1787	CHEMBL16784
CHEMBL1787	CHEMBL16863
CHEMBL1787	CHEMBL17222
CHEMBL1787	CHEMBL17268
CHEMBL1787	CHEMBL17473
CHEMBL1787	CHEMBL17514
CHEMBL1787	CHEMBL181196
CHEMBL1787	CHEMBL182399
CHEMBL1787	CHEMBL183185
CHEMBL1787	CHEMBL24929
CHEMBL1787	CHEMBL24955
CHEMBL1787	CHEMBL25083
CHEMBL1787	CHEMBL25193
CHEMBL1787	CHEMBL25664
CHEMBL1787	CHEMBL266519
CHEMBL1787	CHEMBL274238
CHEMBL1787	CHEMBL274276
CHEMBL1787	CHEMBL277224
CHEMBL1787	CHEMBL277664
CHEMBL1787	CHEMBL279134
CHEMBL1787	CHEMBL279745
CHEMBL1787	CHEMBL280015
CHEMBL1787	CHEMBL281204
CHEMBL1787	CHEMBL282037
CHEMBL1787	CHEMBL283123
CHEMBL1787	CHEMBL285439
CHEMBL1787	CHEMBL305855
CHEMBL1787	CHEMBL306722
CHEMBL1787	CHEMBL307181
CHEMBL1787	CHEMBL308107
CHEMBL1787	CHEMBL309585
CHEMBL1787	CHEMBL311045
CHEMBL1787	CHEMBL311577
CHEMBL1787	CHEMBL312466
CHEMBL1787	CHEMBL314953
CHEMBL1787	CHEMBL323788
CHEMBL1787	CHEMBL323856
CHEMBL1787	CHEMBL324210
CHEMBL1787	CHEMBL327042
CHEMBL1787	CHEMBL333684
CHEMBL1787	CHEMBL340715
CHEMBL1787	CHEMBL356780
CHEMBL1787	CHEMBL417627
CHEMBL1787	CHEMBL430617
CHEMBL1787	CHEMBL432729
CHEMBL1787	CHEMBL439910
CHEMBL1787	CHEMBL56581
CHEMBL1787	CHEMBL57789
CHEMBL1787	CHEMBL58989
CHEMBL1787	CHEMBL710
CHEMBL1787	CHEMBL75926
CHEMBL1787	CHEMBL76192
CHEMBL1787	CHEMBL76260
CHEMBL1787	CHEMBL76803
CHEMBL1787	CHEMBL76959
CHEMBL1787	CHEMBL77024
CHEMBL1787	CHEMBL77169
CHEMBL1787	CHEMBL77290
CHEMBL1787	CHEMBL77765
CHEMBL1787	CHEMBL87805
CHEMBL1787	CHEMBL88485
CHEMBL1787	CHEMBL90440
CHEMBL1790	CHEMBL101678
CHEMBL1790	CHEMBL103406
CHEMBL1790	CHEMBL106229
CHEMBL1790	CHEMBL1083094
CHEMBL1790	CHEMBL1083444
CHEMBL1790	CHEMBL1083480
CHEMBL1790	CHEMBL1083703
CHEMBL1790	CHEMBL1083732
CHEMBL1790	CHEMBL1084069
CHEMBL1790	CHEMBL1084307
CHEMBL1790	CHEMBL1084717
CHEMBL1790	CHEMBL1084823
CHEMBL1790	CHEMBL1085624
CHEMBL1790	CHEMBL1086069
CHEMBL1790	CHEMBL1086575
CHEMBL1790	CHEMBL1253853
CHEMBL1790	CHEMBL1254297
CHEMBL1790	CHEMBL128687
CHEMBL1790	CHEMBL131566
CHEMBL1790	CHEMBL131727
CHEMBL1790	CHEMBL136177
CHEMBL1790	CHEMBL136790
CHEMBL1790	CHEMBL139863
CHEMBL1790	CHEMBL175813
CHEMBL1790	CHEMBL175930
CHEMBL1790	CHEMBL176146
CHEMBL1790	CHEMBL177885
CHEMBL1790	CHEMBL1788221
CHEMBL1790	CHEMBL196478
CHEMBL1790	CHEMBL202447
CHEMBL1790	CHEMBL205013
CHEMBL1790	CHEMBL2324200
CHEMBL1790	CHEMBL251561
CHEMBL1790	CHEMBL306970
CHEMBL1790	CHEMBL311931
CHEMBL1790	CHEMBL316849
CHEMBL1790	CHEMBL318083
CHEMBL1790	CHEMBL318530
CHEMBL1790	CHEMBL326225
CHEMBL1790	CHEMBL329141
CHEMBL1790	CHEMBL334363
CHEMBL1790	CHEMBL334777
CHEMBL1790	CHEMBL335040
CHEMBL1790	CHEMBL342250
CHEMBL1790	CHEMBL343945
CHEMBL1790	CHEMBL350089
CHEMBL1790	CHEMBL351587
CHEMBL1790	CHEMBL366790
CHEMBL1790	CHEMBL368353
CHEMBL1790	CHEMBL380579
CHEMBL1790	CHEMBL381248
CHEMBL1790	CHEMBL381763
CHEMBL1790	CHEMBL413748
CHEMBL1790	CHEMBL420031
CHEMBL1790	CHEMBL420216
CHEMBL1790	CHEMBL423868
CHEMBL1790	CHEMBL430083
CHEMBL1790	CHEMBL432009
CHEMBL1790	CHEMBL440147
CHEMBL1790	CHEMBL443498
CHEMBL1790	CHEMBL446566
CHEMBL1790	CHEMBL454894
CHEMBL1790	CHEMBL460303
CHEMBL1790	CHEMBL462574
CHEMBL1790	CHEMBL462595
CHEMBL1790	CHEMBL470326
CHEMBL1790	CHEMBL475129
CHEMBL1790	CHEMBL479918
CHEMBL1790	CHEMBL485760
CHEMBL1790	CHEMBL485761
CHEMBL1790	CHEMBL489387
CHEMBL1790	CHEMBL490249
CHEMBL1790	CHEMBL49322
CHEMBL1790	CHEMBL501078
CHEMBL1790	CHEMBL505517
CHEMBL1790	CHEMBL510500
CHEMBL1790	CHEMBL512349
CHEMBL1790	CHEMBL515607
CHEMBL1790	CHEMBL516757
CHEMBL1790	CHEMBL516985
CHEMBL1790	CHEMBL518349
CHEMBL1790	CHEMBL539285
CHEMBL1790	CHEMBL582857
CHEMBL1790	CHEMBL594488
CHEMBL1790	CHEMBL68085
CHEMBL1790	CHEMBL92187
CHEMBL1790	CHEMBL93205
CHEMBL1790	CHEMBL93209
CHEMBL1790	CHEMBL93861
CHEMBL1792	CHEMBL1077721
CHEMBL1792	CHEMBL1077722
CHEMBL1792	CHEMBL1077742
CHEMBL1792	CHEMBL1077877
CHEMBL1792	CHEMBL1077887
CHEMBL1792	CHEMBL1078240
CHEMBL1792	CHEMBL1078283
CHEMBL1792	CHEMBL1078449
CHEMBL1792	CHEMBL1078450
CHEMBL1792	CHEMBL1079314
CHEMBL1792	CHEMBL1081133
CHEMBL1792	CHEMBL1082036
CHEMBL1792	CHEMBL1210085
CHEMBL1792	CHEMBL1210141
CHEMBL1792	CHEMBL1210206
CHEMBL1792	CHEMBL1210207
CHEMBL1792	CHEMBL1210208
CHEMBL1792	CHEMBL1210268
CHEMBL1792	CHEMBL1254049
CHEMBL1792	CHEMBL1254476
CHEMBL1792	CHEMBL147499
CHEMBL1792	CHEMBL187498
CHEMBL1792	CHEMBL191255
CHEMBL1792	CHEMBL2011461
CHEMBL1792	CHEMBL2011463
CHEMBL1792	CHEMBL2011464
CHEMBL1792	CHEMBL2011466
CHEMBL1792	CHEMBL236588
CHEMBL1792	CHEMBL236788
CHEMBL1792	CHEMBL237660
CHEMBL1792	CHEMBL237865
CHEMBL1792	CHEMBL238057
CHEMBL1792	CHEMBL241328
CHEMBL1792	CHEMBL241330
CHEMBL1792	CHEMBL365627
CHEMBL1792	CHEMBL374833
CHEMBL1792	CHEMBL400021
CHEMBL1792	CHEMBL426072
CHEMBL1792	CHEMBL447455
CHEMBL1792	CHEMBL448026
CHEMBL1792	CHEMBL454202
CHEMBL1792	CHEMBL499398
CHEMBL1792	CHEMBL504838
CHEMBL1792	CHEMBL504930
CHEMBL1792	CHEMBL505888
CHEMBL1792	CHEMBL93351
CHEMBL1792	CHEMBL99895
CHEMBL1801	CHEMBL104166
CHEMBL1801	CHEMBL104472
CHEMBL1801	CHEMBL105819
CHEMBL1801	CHEMBL105868
CHEMBL1801	CHEMBL108058
CHEMBL1801	CHEMBL110628
CHEMBL1801	CHEMBL112726
CHEMBL1801	CHEMBL141834
CHEMBL1801	CHEMBL163482
CHEMBL1801	CHEMBL164419
CHEMBL1801	CHEMBL171271
CHEMBL1801	CHEMBL177557
CHEMBL1801	CHEMBL1809241
CHEMBL1801	CHEMBL1809254
CHEMBL1801	CHEMBL182303
CHEMBL1801	CHEMBL182547
CHEMBL1801	CHEMBL2016870
CHEMBL1801	CHEMBL2016875
CHEMBL1801	CHEMBL208586
CHEMBL1801	CHEMBL209963
CHEMBL1801	CHEMBL211561
CHEMBL1801	CHEMBL212209
CHEMBL1801	CHEMBL212538
CHEMBL1801	CHEMBL270834
CHEMBL1801	CHEMBL289589
CHEMBL1801	CHEMBL290577
CHEMBL1801	CHEMBL293657
CHEMBL1801	CHEMBL304526
CHEMBL1801	CHEMBL317137
CHEMBL1801	CHEMBL320883
CHEMBL1801	CHEMBL323387
CHEMBL1801	CHEMBL323401
CHEMBL1801	CHEMBL342611
CHEMBL1801	CHEMBL362600
CHEMBL1801	CHEMBL377627
CHEMBL1801	CHEMBL379960
CHEMBL1801	CHEMBL380220
CHEMBL1801	CHEMBL391968
CHEMBL1801	CHEMBL418839
CHEMBL1801	CHEMBL419892
CHEMBL1801	CHEMBL433510
CHEMBL1801	CHEMBL44050
CHEMBL1801	CHEMBL453766
CHEMBL1801	CHEMBL461655
CHEMBL1801	CHEMBL466588
CHEMBL1801	CHEMBL468270
CHEMBL1801	CHEMBL468895
CHEMBL1801	CHEMBL499200
CHEMBL1801	CHEMBL512118
CHEMBL1801	CHEMBL516786
CHEMBL1801	CHEMBL59704
CHEMBL1801	CHEMBL60831
CHEMBL1801	CHEMBL64097
CHEMBL1801	CHEMBL64579
CHEMBL1801	CHEMBL85282
CHEMBL1804	CHEMBL103769
CHEMBL1804	CHEMBL1254476
CHEMBL1804	CHEMBL133612
CHEMBL1804	CHEMBL134043
CHEMBL1804	CHEMBL134163
CHEMBL1804	CHEMBL142402
CHEMBL1804	CHEMBL147092
CHEMBL1804	CHEMBL147499
CHEMBL1804	CHEMBL148309
CHEMBL1804	CHEMBL1766090
CHEMBL1804	CHEMBL1766091
CHEMBL1804	CHEMBL1766095
CHEMBL1804	CHEMBL1766100
CHEMBL1804	CHEMBL1766103
CHEMBL1804	CHEMBL1766107
CHEMBL1804	CHEMBL1766108
CHEMBL1804	CHEMBL187498
CHEMBL1804	CHEMBL191255
CHEMBL1804	CHEMBL2011461
CHEMBL1804	CHEMBL2011463
CHEMBL1804	CHEMBL2011464
CHEMBL1804	CHEMBL2011466
CHEMBL1804	CHEMBL2112223
CHEMBL1804	CHEMBL263024
CHEMBL1804	CHEMBL282129
CHEMBL1804	CHEMBL305261
CHEMBL1804	CHEMBL308444
CHEMBL1804	CHEMBL334340
CHEMBL1804	CHEMBL334499
CHEMBL1804	CHEMBL335045
CHEMBL1804	CHEMBL335223
CHEMBL1804	CHEMBL336986
CHEMBL1804	CHEMBL337083
CHEMBL1804	CHEMBL337178
CHEMBL1804	CHEMBL337645
CHEMBL1804	CHEMBL337846
CHEMBL1804	CHEMBL343347
CHEMBL1804	CHEMBL343897
CHEMBL1804	CHEMBL344404
CHEMBL1804	CHEMBL365627
CHEMBL1804	CHEMBL374833
CHEMBL1804	CHEMBL405921
CHEMBL1804	CHEMBL426072
CHEMBL1804	CHEMBL447455
CHEMBL1804	CHEMBL448026
CHEMBL1804	CHEMBL454202
CHEMBL1804	CHEMBL499398
CHEMBL1804	CHEMBL504838
CHEMBL1804	CHEMBL504930
CHEMBL1804	CHEMBL505888
CHEMBL1804	CHEMBL53204
CHEMBL1804	CHEMBL69575
CHEMBL1804	CHEMBL93351
CHEMBL1804	CHEMBL93859
CHEMBL1804	CHEMBL99895
CHEMBL1808	CHEMBL100826
CHEMBL1808	CHEMBL107635
CHEMBL1808	CHEMBL10962
CHEMBL1808	CHEMBL110375
CHEMBL1808	CHEMBL110870
CHEMBL1808	CHEMBL111578
CHEMBL1808	CHEMBL1161022
CHEMBL1808	CHEMBL1237
CHEMBL1808	CHEMBL147755
CHEMBL1808	CHEMBL191
CHEMBL1808	CHEMBL2153740
CHEMBL1808	CHEMBL2304318
CHEMBL1808	CHEMBL23849
CHEMBL1808	CHEMBL254282
CHEMBL1808	CHEMBL256895
CHEMBL1808	CHEMBL257270
CHEMBL1808	CHEMBL257726
CHEMBL1808	CHEMBL258130
CHEMBL1808	CHEMBL258333
CHEMBL1808	CHEMBL264538
CHEMBL1808	CHEMBL269996
CHEMBL1808	CHEMBL269997
CHEMBL1808	CHEMBL270576
CHEMBL1808	CHEMBL271224
CHEMBL1808	CHEMBL271225
CHEMBL1808	CHEMBL284272
CHEMBL1808	CHEMBL286339
CHEMBL1808	CHEMBL287896
CHEMBL1808	CHEMBL289556
CHEMBL1808	CHEMBL296331
CHEMBL1808	CHEMBL298827
CHEMBL1808	CHEMBL299181
CHEMBL1808	CHEMBL299441
CHEMBL1808	CHEMBL299639
CHEMBL1808	CHEMBL301364
CHEMBL1808	CHEMBL305108
CHEMBL1808	CHEMBL305938
CHEMBL1808	CHEMBL308267
CHEMBL1808	CHEMBL309601
CHEMBL1808	CHEMBL309799
CHEMBL1808	CHEMBL309962
CHEMBL1808	CHEMBL310841
CHEMBL1808	CHEMBL311268
CHEMBL1808	CHEMBL311363
CHEMBL1808	CHEMBL311757
CHEMBL1808	CHEMBL312918
CHEMBL1808	CHEMBL321012
CHEMBL1808	CHEMBL326902
CHEMBL1808	CHEMBL328814
CHEMBL1808	CHEMBL331378
CHEMBL1808	CHEMBL35682
CHEMBL1808	CHEMBL36503
CHEMBL1808	CHEMBL383507
CHEMBL1808	CHEMBL400526
CHEMBL1808	CHEMBL404117
CHEMBL1808	CHEMBL409720
CHEMBL1808	CHEMBL416979
CHEMBL1808	CHEMBL417169
CHEMBL1808	CHEMBL430630
CHEMBL1808	CHEMBL430689
CHEMBL1808	CHEMBL431052
CHEMBL1808	CHEMBL431983
CHEMBL1808	CHEMBL434617
CHEMBL1808	CHEMBL451209
CHEMBL1808	CHEMBL457571
CHEMBL1808	CHEMBL457796
CHEMBL1808	CHEMBL458237
CHEMBL1808	CHEMBL458238
CHEMBL1808	CHEMBL458450
CHEMBL1808	CHEMBL458451
CHEMBL1808	CHEMBL459959
CHEMBL1808	CHEMBL459961
CHEMBL1808	CHEMBL463520
CHEMBL1808	CHEMBL499610
CHEMBL1808	CHEMBL500409
CHEMBL1808	CHEMBL51389
CHEMBL1808	CHEMBL51498
CHEMBL1808	CHEMBL51780
CHEMBL1808	CHEMBL525967
CHEMBL1808	CHEMBL526298
CHEMBL1808	CHEMBL53879
CHEMBL1808	CHEMBL540674
CHEMBL1808	CHEMBL55583
CHEMBL1808	CHEMBL560685
CHEMBL1808	CHEMBL570718
CHEMBL1808	CHEMBL570732
CHEMBL1808	CHEMBL577
CHEMBL1808	CHEMBL579
CHEMBL1808	CHEMBL58042
CHEMBL1808	CHEMBL58340
CHEMBL1808	CHEMBL58480
CHEMBL1808	CHEMBL61566
CHEMBL1808	CHEMBL65545
CHEMBL1808	CHEMBL66254
CHEMBL1808	CHEMBL77556
CHEMBL1808	CHEMBL78346
CHEMBL1808	CHEMBL78385
CHEMBL1808	CHEMBL78440
CHEMBL1808	CHEMBL78731
CHEMBL1808	CHEMBL79212
CHEMBL1808	CHEMBL80055
CHEMBL1808	CHEMBL80667
CHEMBL1808	CHEMBL91623
CHEMBL1808	CHEMBL99701
CHEMBL1808	CHEMBL99798
CHEMBL1811	CHEMBL1628612
CHEMBL1811	CHEMBL173299
CHEMBL1811	CHEMBL180046
CHEMBL1811	CHEMBL182368
CHEMBL1811	CHEMBL182623
CHEMBL1811	CHEMBL1915012
CHEMBL1811	CHEMBL1915015
CHEMBL1811	CHEMBL1915017
CHEMBL1811	CHEMBL1915018
CHEMBL1811	CHEMBL1915246
CHEMBL1811	CHEMBL1915249
CHEMBL1811	CHEMBL1915250
CHEMBL1811	CHEMBL1915252
CHEMBL1811	CHEMBL1915253
CHEMBL1811	CHEMBL1915256
CHEMBL1811	CHEMBL1915257
CHEMBL1811	CHEMBL1915259
CHEMBL1811	CHEMBL234399
CHEMBL1811	CHEMBL234600
CHEMBL1811	CHEMBL254990
CHEMBL1811	CHEMBL257998
CHEMBL1811	CHEMBL314533
CHEMBL1811	CHEMBL352251
CHEMBL1811	CHEMBL358653
CHEMBL1811	CHEMBL360592
CHEMBL1811	CHEMBL415310
CHEMBL1811	CHEMBL425681
CHEMBL1811	CHEMBL431612
CHEMBL1811	CHEMBL436218
CHEMBL1811	CHEMBL456496
CHEMBL1811	CHEMBL456707
CHEMBL1811	CHEMBL456919
CHEMBL1811	CHEMBL457797
CHEMBL1811	CHEMBL458858
CHEMBL1811	CHEMBL466549
CHEMBL1811	CHEMBL467579
CHEMBL1811	CHEMBL480790
CHEMBL1811	CHEMBL481137
CHEMBL1811	CHEMBL481689
CHEMBL1811	CHEMBL492237
CHEMBL1811	CHEMBL492238
CHEMBL1811	CHEMBL492829
CHEMBL1811	CHEMBL493065
CHEMBL1811	CHEMBL493254
CHEMBL1811	CHEMBL494282
CHEMBL1811	CHEMBL511919
CHEMBL1811	CHEMBL514425
CHEMBL1811	CHEMBL515697
CHEMBL1811	CHEMBL516324
CHEMBL1811	CHEMBL520438
CHEMBL1811	CHEMBL523158
CHEMBL1811	CHEMBL565799
CHEMBL1811	CHEMBL90935
CHEMBL1811	CHEMBL91270
CHEMBL1821	CHEMBL1180285
CHEMBL1821	CHEMBL1200406
CHEMBL1821	CHEMBL1201203
CHEMBL1821	CHEMBL120581
CHEMBL1821	CHEMBL12098
CHEMBL1821	CHEMBL121059
CHEMBL1821	CHEMBL1221
CHEMBL1821	CHEMBL1223753
CHEMBL1821	CHEMBL1223754
CHEMBL1821	CHEMBL1223804
CHEMBL1821	CHEMBL1223805
CHEMBL1821	CHEMBL1223862
CHEMBL1821	CHEMBL1223940
CHEMBL1821	CHEMBL1223941
CHEMBL1821	CHEMBL1258223
CHEMBL1821	CHEMBL12587
CHEMBL1821	CHEMBL1319362
CHEMBL1821	CHEMBL1346
CHEMBL1821	CHEMBL14
CHEMBL1821	CHEMBL1643900
CHEMBL1821	CHEMBL177040
CHEMBL1821	CHEMBL1909073
CHEMBL1821	CHEMBL1978713
CHEMBL1821	CHEMBL2042404
CHEMBL1821	CHEMBL2042405
CHEMBL1821	CHEMBL2042406
CHEMBL1821	CHEMBL2042552
CHEMBL1821	CHEMBL2042554
CHEMBL1821	CHEMBL2112589
CHEMBL1821	CHEMBL2112956
CHEMBL1821	CHEMBL2112959
CHEMBL1821	CHEMBL2112961
CHEMBL1821	CHEMBL2115126
CHEMBL1821	CHEMBL2146599
CHEMBL1821	CHEMBL214898
CHEMBL1821	CHEMBL215894
CHEMBL1821	CHEMBL2205811
CHEMBL1821	CHEMBL2205812
CHEMBL1821	CHEMBL221753
CHEMBL1821	CHEMBL2313370
CHEMBL1821	CHEMBL2313376
CHEMBL1821	CHEMBL2313377
CHEMBL1821	CHEMBL2313379
CHEMBL1821	CHEMBL2313380
CHEMBL1821	CHEMBL2313384
CHEMBL1821	CHEMBL2313387
CHEMBL1821	CHEMBL2313388
CHEMBL1821	CHEMBL2313391
CHEMBL1821	CHEMBL2313394
CHEMBL1821	CHEMBL2313396
CHEMBL1821	CHEMBL2336059
CHEMBL1821	CHEMBL240024
CHEMBL1821	CHEMBL244946
CHEMBL1821	CHEMBL26505
CHEMBL1821	CHEMBL271108
CHEMBL1821	CHEMBL275104
CHEMBL1821	CHEMBL279453
CHEMBL1821	CHEMBL285440
CHEMBL1821	CHEMBL296419
CHEMBL1821	CHEMBL305660
CHEMBL1821	CHEMBL324936
CHEMBL1821	CHEMBL331516
CHEMBL1821	CHEMBL334245
CHEMBL1821	CHEMBL335542
CHEMBL1821	CHEMBL344892
CHEMBL1821	CHEMBL376897
CHEMBL1821	CHEMBL391192
CHEMBL1821	CHEMBL392887
CHEMBL1821	CHEMBL392970
CHEMBL1821	CHEMBL395110
CHEMBL1821	CHEMBL40391
CHEMBL1821	CHEMBL461648
CHEMBL1821	CHEMBL477542
CHEMBL1821	CHEMBL480464
CHEMBL1821	CHEMBL481
CHEMBL1821	CHEMBL493980
CHEMBL1821	CHEMBL516
CHEMBL1821	CHEMBL517712
CHEMBL1821	CHEMBL534
CHEMBL1821	CHEMBL541671
CHEMBL1821	CHEMBL55
CHEMBL1821	CHEMBL551466
CHEMBL1821	CHEMBL556390
CHEMBL1821	CHEMBL568870
CHEMBL1821	CHEMBL569212
CHEMBL1821	CHEMBL569712
CHEMBL1821	CHEMBL571121
CHEMBL1821	CHEMBL571341
CHEMBL1821	CHEMBL576707
CHEMBL1821	CHEMBL58
CHEMBL1821	CHEMBL60142
CHEMBL1821	CHEMBL629
CHEMBL1821	CHEMBL633
CHEMBL1821	CHEMBL64000
CHEMBL1821	CHEMBL6437
CHEMBL1821	CHEMBL648
CHEMBL1821	CHEMBL762
CHEMBL1821	CHEMBL7634
CHEMBL1821	CHEMBL82754
CHEMBL1821	CHEMBL84113
CHEMBL1821	CHEMBL845
CHEMBL1829	CHEMBL1076939
CHEMBL1829	CHEMBL1088734
CHEMBL1829	CHEMBL1089339
CHEMBL1829	CHEMBL1091475
CHEMBL1829	CHEMBL1093042
CHEMBL1829	CHEMBL115011
CHEMBL1829	CHEMBL1630109
CHEMBL1829	CHEMBL1631914
CHEMBL1829	CHEMBL1643315
CHEMBL1829	CHEMBL1808673
CHEMBL1829	CHEMBL1830397
CHEMBL1829	CHEMBL1830422
CHEMBL1829	CHEMBL1830424
CHEMBL1829	CHEMBL1830537
CHEMBL1829	CHEMBL1914702
CHEMBL1829	CHEMBL1923808
CHEMBL1829	CHEMBL2018302
CHEMBL1829	CHEMBL216641
CHEMBL1829	CHEMBL2177587
CHEMBL1829	CHEMBL2333346
CHEMBL1829	CHEMBL235191
CHEMBL1829	CHEMBL27759
CHEMBL1829	CHEMBL353581
CHEMBL1829	CHEMBL356066
CHEMBL1829	CHEMBL408513
CHEMBL1829	CHEMBL462209
CHEMBL1829	CHEMBL467792
CHEMBL1829	CHEMBL468842
CHEMBL1829	CHEMBL471043
CHEMBL1829	CHEMBL483254
CHEMBL1829	CHEMBL483495
CHEMBL1829	CHEMBL485514
CHEMBL1829	CHEMBL486324
CHEMBL1829	CHEMBL487143
CHEMBL1829	CHEMBL487346
CHEMBL1829	CHEMBL487742
CHEMBL1829	CHEMBL487943
CHEMBL1829	CHEMBL488747
CHEMBL1829	CHEMBL504161
CHEMBL1829	CHEMBL564382
CHEMBL1829	CHEMBL566637
CHEMBL1829	CHEMBL568151
CHEMBL1829	CHEMBL569446
CHEMBL1829	CHEMBL570041
CHEMBL1829	CHEMBL583130
CHEMBL1829	CHEMBL598797
CHEMBL1829	CHEMBL609583
CHEMBL1833	CHEMBL1083654
CHEMBL1833	CHEMBL1091207
CHEMBL1833	CHEMBL1110
CHEMBL1833	CHEMBL1201203
CHEMBL1833	CHEMBL1214830
CHEMBL1833	CHEMBL1214831
CHEMBL1833	CHEMBL1214891
CHEMBL1833	CHEMBL1214895
CHEMBL1833	CHEMBL1214960
CHEMBL1833	CHEMBL1222693
CHEMBL1833	CHEMBL1222694
CHEMBL1833	CHEMBL1224031
CHEMBL1833	CHEMBL1224033
CHEMBL1833	CHEMBL1224035
CHEMBL1833	CHEMBL12420
CHEMBL1833	CHEMBL1255834
CHEMBL1833	CHEMBL1258223
CHEMBL1833	CHEMBL1276948
CHEMBL1833	CHEMBL1277585
CHEMBL1833	CHEMBL1277679
CHEMBL1833	CHEMBL1277770
CHEMBL1833	CHEMBL1278001
CHEMBL1833	CHEMBL1278201
CHEMBL1833	CHEMBL13086
CHEMBL1833	CHEMBL133868
CHEMBL1833	CHEMBL137781
CHEMBL1833	CHEMBL14022
CHEMBL1833	CHEMBL149564
CHEMBL1833	CHEMBL157138
CHEMBL1833	CHEMBL1631532
CHEMBL1833	CHEMBL1632158
CHEMBL1833	CHEMBL1632206
CHEMBL1833	CHEMBL1632210
CHEMBL1833	CHEMBL1642851
CHEMBL1833	CHEMBL1642865
CHEMBL1833	CHEMBL1642889
CHEMBL1833	CHEMBL1643673
CHEMBL1833	CHEMBL1643675
CHEMBL1833	CHEMBL1643679
CHEMBL1833	CHEMBL1643854
CHEMBL1833	CHEMBL1643859
CHEMBL1833	CHEMBL1651095
CHEMBL1833	CHEMBL1770377
CHEMBL1833	CHEMBL1770381
CHEMBL1833	CHEMBL178313
CHEMBL1833	CHEMBL179915
CHEMBL1833	CHEMBL181787
CHEMBL1833	CHEMBL1833977
CHEMBL1833	CHEMBL1834252
CHEMBL1833	CHEMBL1834256
CHEMBL1833	CHEMBL1834258
CHEMBL1833	CHEMBL185376
CHEMBL1833	CHEMBL187739
CHEMBL1833	CHEMBL190584
CHEMBL1833	CHEMBL190699
CHEMBL1833	CHEMBL1909048
CHEMBL1833	CHEMBL194378
CHEMBL1833	CHEMBL197646
CHEMBL1833	CHEMBL197653
CHEMBL1833	CHEMBL198109
CHEMBL1833	CHEMBL198124
CHEMBL1833	CHEMBL199177
CHEMBL1833	CHEMBL199385
CHEMBL1833	CHEMBL199775
CHEMBL1833	CHEMBL200104
CHEMBL1833	CHEMBL201132
CHEMBL1833	CHEMBL201897
CHEMBL1833	CHEMBL201930
CHEMBL1833	CHEMBL2023357
CHEMBL1833	CHEMBL202538
CHEMBL1833	CHEMBL202616
CHEMBL1833	CHEMBL203013
CHEMBL1833	CHEMBL205671
CHEMBL1833	CHEMBL206845
CHEMBL1833	CHEMBL209324
CHEMBL1833	CHEMBL209714
CHEMBL1833	CHEMBL210484
CHEMBL1833	CHEMBL210802
CHEMBL1833	CHEMBL2110371
CHEMBL1833	CHEMBL2112055
CHEMBL1833	CHEMBL212228
CHEMBL1833	CHEMBL212457
CHEMBL1833	CHEMBL212656
CHEMBL1833	CHEMBL212780
CHEMBL1833	CHEMBL213006
CHEMBL1833	CHEMBL213329
CHEMBL1833	CHEMBL214554
CHEMBL1833	CHEMBL215380
CHEMBL1833	CHEMBL2164350
CHEMBL1833	CHEMBL2170062
CHEMBL1833	CHEMBL219837
CHEMBL1833	CHEMBL220274
CHEMBL1833	CHEMBL221113
CHEMBL1833	CHEMBL222514
CHEMBL1833	CHEMBL223466
CHEMBL1833	CHEMBL223628
CHEMBL1833	CHEMBL2323579
CHEMBL1833	CHEMBL2323580
CHEMBL1833	CHEMBL2337102
CHEMBL1833	CHEMBL2337104
CHEMBL1833	CHEMBL2337105
CHEMBL1833	CHEMBL2337488
CHEMBL1833	CHEMBL2337496
CHEMBL1833	CHEMBL2337501
CHEMBL1833	CHEMBL2337503
CHEMBL1833	CHEMBL255543
CHEMBL1833	CHEMBL262862
CHEMBL1833	CHEMBL26687
CHEMBL1833	CHEMBL27173
CHEMBL1833	CHEMBL273173
CHEMBL1833	CHEMBL296419
CHEMBL1833	CHEMBL305275
CHEMBL1833	CHEMBL305660
CHEMBL1833	CHEMBL316527
CHEMBL1833	CHEMBL319415
CHEMBL1833	CHEMBL343755
CHEMBL1833	CHEMBL35226
CHEMBL1833	CHEMBL358522
CHEMBL1833	CHEMBL360968
CHEMBL1833	CHEMBL361079
CHEMBL1833	CHEMBL361929
CHEMBL1833	CHEMBL365882
CHEMBL1833	CHEMBL371753
CHEMBL1833	CHEMBL373483
CHEMBL1833	CHEMBL373695
CHEMBL1833	CHEMBL374562
CHEMBL1833	CHEMBL375302
CHEMBL1833	CHEMBL376676
CHEMBL1833	CHEMBL379223
CHEMBL1833	CHEMBL382618
CHEMBL1833	CHEMBL384255
CHEMBL1833	CHEMBL384579
CHEMBL1833	CHEMBL395110
CHEMBL1833	CHEMBL402357
CHEMBL1833	CHEMBL406585
CHEMBL1833	CHEMBL412876
CHEMBL1833	CHEMBL415029
CHEMBL1833	CHEMBL420
CHEMBL1833	CHEMBL425545
CHEMBL1833	CHEMBL426235
CHEMBL1833	CHEMBL426317
CHEMBL1833	CHEMBL443128
CHEMBL1833	CHEMBL445106
CHEMBL1833	CHEMBL445747
CHEMBL1833	CHEMBL451232
CHEMBL1833	CHEMBL452719
CHEMBL1833	CHEMBL452861
CHEMBL1833	CHEMBL458002
CHEMBL1833	CHEMBL46516
CHEMBL1833	CHEMBL467094
CHEMBL1833	CHEMBL471802
CHEMBL1833	CHEMBL472416
CHEMBL1833	CHEMBL472791
CHEMBL1833	CHEMBL472985
CHEMBL1833	CHEMBL473187
CHEMBL1833	CHEMBL473391
CHEMBL1833	CHEMBL475406
CHEMBL1833	CHEMBL475407
CHEMBL1833	CHEMBL475965
CHEMBL1833	CHEMBL478
CHEMBL1833	CHEMBL49
CHEMBL1833	CHEMBL490064
CHEMBL1833	CHEMBL490417
CHEMBL1833	CHEMBL492348
CHEMBL1833	CHEMBL492950
CHEMBL1833	CHEMBL493
CHEMBL1833	CHEMBL493128
CHEMBL1833	CHEMBL493129
CHEMBL1833	CHEMBL495075
CHEMBL1833	CHEMBL500093
CHEMBL1833	CHEMBL502620
CHEMBL1833	CHEMBL506727
CHEMBL1833	CHEMBL508680
CHEMBL1833	CHEMBL510308
CHEMBL1833	CHEMBL511312
CHEMBL1833	CHEMBL514453
CHEMBL1833	CHEMBL515624
CHEMBL1833	CHEMBL516
CHEMBL1833	CHEMBL516088
CHEMBL1833	CHEMBL522349
CHEMBL1833	CHEMBL531
CHEMBL1833	CHEMBL534
CHEMBL1833	CHEMBL566396
CHEMBL1833	CHEMBL567791
CHEMBL1833	CHEMBL568692
CHEMBL1833	CHEMBL572228
CHEMBL1833	CHEMBL572252
CHEMBL1833	CHEMBL577410
CHEMBL1833	CHEMBL577691
CHEMBL1833	CHEMBL577903
CHEMBL1833	CHEMBL577904
CHEMBL1833	CHEMBL590816
CHEMBL1833	CHEMBL591940
CHEMBL1833	CHEMBL593545
CHEMBL1833	CHEMBL594717
CHEMBL1833	CHEMBL597009
CHEMBL1833	CHEMBL598229
CHEMBL1833	CHEMBL598443
CHEMBL1833	CHEMBL598850
CHEMBL1833	CHEMBL599466
CHEMBL1833	CHEMBL604102
CHEMBL1833	CHEMBL60889
CHEMBL1833	CHEMBL629
CHEMBL1833	CHEMBL631
CHEMBL1833	CHEMBL633
CHEMBL1833	CHEMBL6437
CHEMBL1833	CHEMBL648
CHEMBL1833	CHEMBL65547
CHEMBL1833	CHEMBL723
CHEMBL1833	CHEMBL76301
CHEMBL1833	CHEMBL77880
CHEMBL1833	CHEMBL80366
CHEMBL1833	CHEMBL80731
CHEMBL1835	CHEMBL101098
CHEMBL1835	CHEMBL101813
CHEMBL1835	CHEMBL101841
CHEMBL1835	CHEMBL103580
CHEMBL1835	CHEMBL105139
CHEMBL1835	CHEMBL105587
CHEMBL1835	CHEMBL114063
CHEMBL1835	CHEMBL114672
CHEMBL1835	CHEMBL114723
CHEMBL1835	CHEMBL114843
CHEMBL1835	CHEMBL115387
CHEMBL1835	CHEMBL115805
CHEMBL1835	CHEMBL115806
CHEMBL1835	CHEMBL116196
CHEMBL1835	CHEMBL116869
CHEMBL1835	CHEMBL117233
CHEMBL1835	CHEMBL117889
CHEMBL1835	CHEMBL118008
CHEMBL1835	CHEMBL118462
CHEMBL1835	CHEMBL1204213
CHEMBL1835	CHEMBL1204215
CHEMBL1835	CHEMBL1221
CHEMBL1835	CHEMBL126196
CHEMBL1835	CHEMBL126333
CHEMBL1835	CHEMBL127212
CHEMBL1835	CHEMBL127682
CHEMBL1835	CHEMBL127738
CHEMBL1835	CHEMBL129365
CHEMBL1835	CHEMBL130790
CHEMBL1835	CHEMBL132385
CHEMBL1835	CHEMBL136149
CHEMBL1835	CHEMBL136371
CHEMBL1835	CHEMBL136738
CHEMBL1835	CHEMBL136918
CHEMBL1835	CHEMBL136934
CHEMBL1835	CHEMBL137402
CHEMBL1835	CHEMBL138743
CHEMBL1835	CHEMBL14192
CHEMBL1835	CHEMBL147444
CHEMBL1835	CHEMBL14771
CHEMBL1835	CHEMBL150436
CHEMBL1835	CHEMBL151083
CHEMBL1835	CHEMBL151519
CHEMBL1835	CHEMBL15181
CHEMBL1835	CHEMBL151860
CHEMBL1835	CHEMBL158201
CHEMBL1835	CHEMBL159196
CHEMBL1835	CHEMBL159356
CHEMBL1835	CHEMBL159873
CHEMBL1835	CHEMBL161063
CHEMBL1835	CHEMBL161105
CHEMBL1835	CHEMBL162032
CHEMBL1835	CHEMBL163
CHEMBL1835	CHEMBL164123
CHEMBL1835	CHEMBL175538
CHEMBL1835	CHEMBL177596
CHEMBL1835	CHEMBL21478
CHEMBL1835	CHEMBL21513
CHEMBL1835	CHEMBL21647
CHEMBL1835	CHEMBL21960
CHEMBL1835	CHEMBL23202
CHEMBL1835	CHEMBL25711
CHEMBL1835	CHEMBL267473
CHEMBL1835	CHEMBL26820
CHEMBL1835	CHEMBL277167
CHEMBL1835	CHEMBL278458
CHEMBL1835	CHEMBL281398
CHEMBL1835	CHEMBL281621
CHEMBL1835	CHEMBL28196
CHEMBL1835	CHEMBL283815
CHEMBL1835	CHEMBL284827
CHEMBL1835	CHEMBL286308
CHEMBL1835	CHEMBL28642
CHEMBL1835	CHEMBL287720
CHEMBL1835	CHEMBL28848
CHEMBL1835	CHEMBL288824
CHEMBL1835	CHEMBL289812
CHEMBL1835	CHEMBL290205
CHEMBL1835	CHEMBL290733
CHEMBL1835	CHEMBL290882
CHEMBL1835	CHEMBL291167
CHEMBL1835	CHEMBL292899
CHEMBL1835	CHEMBL296945
CHEMBL1835	CHEMBL298130
CHEMBL1835	CHEMBL299224
CHEMBL1835	CHEMBL300130
CHEMBL1835	CHEMBL300338
CHEMBL1835	CHEMBL301189
CHEMBL1835	CHEMBL301609
CHEMBL1835	CHEMBL31409
CHEMBL1835	CHEMBL317387
CHEMBL1835	CHEMBL317733
CHEMBL1835	CHEMBL320009
CHEMBL1835	CHEMBL320235
CHEMBL1835	CHEMBL323798
CHEMBL1835	CHEMBL328191
CHEMBL1835	CHEMBL329965
CHEMBL1835	CHEMBL330592
CHEMBL1835	CHEMBL330614
CHEMBL1835	CHEMBL331822
CHEMBL1835	CHEMBL337331
CHEMBL1835	CHEMBL338334
CHEMBL1835	CHEMBL338420
CHEMBL1835	CHEMBL338546
CHEMBL1835	CHEMBL338588
CHEMBL1835	CHEMBL339269
CHEMBL1835	CHEMBL339812
CHEMBL1835	CHEMBL344457
CHEMBL1835	CHEMBL345572
CHEMBL1835	CHEMBL346590
CHEMBL1835	CHEMBL346644
CHEMBL1835	CHEMBL347379
CHEMBL1835	CHEMBL349150
CHEMBL1835	CHEMBL350225
CHEMBL1835	CHEMBL350595
CHEMBL1835	CHEMBL351024
CHEMBL1835	CHEMBL353356
CHEMBL1835	CHEMBL354662
CHEMBL1835	CHEMBL362418
CHEMBL1835	CHEMBL40736
CHEMBL1835	CHEMBL41231
CHEMBL1835	CHEMBL412442
CHEMBL1835	CHEMBL415519
CHEMBL1835	CHEMBL417163
CHEMBL1835	CHEMBL418452
CHEMBL1835	CHEMBL41945
CHEMBL1835	CHEMBL419774
CHEMBL1835	CHEMBL422719
CHEMBL1835	CHEMBL42283
CHEMBL1835	CHEMBL42677
CHEMBL1835	CHEMBL430495
CHEMBL1835	CHEMBL432014
CHEMBL1835	CHEMBL43468
CHEMBL1835	CHEMBL435590
CHEMBL1835	CHEMBL43734
CHEMBL1835	CHEMBL43756
CHEMBL1835	CHEMBL44149
CHEMBL1835	CHEMBL44422
CHEMBL1835	CHEMBL46912
CHEMBL1835	CHEMBL47164
CHEMBL1835	CHEMBL47165
CHEMBL1835	CHEMBL48142
CHEMBL1835	CHEMBL51802
CHEMBL1835	CHEMBL51875
CHEMBL1835	CHEMBL534331
CHEMBL1835	CHEMBL536798
CHEMBL1835	CHEMBL537260
CHEMBL1835	CHEMBL537261
CHEMBL1835	CHEMBL539177
CHEMBL1835	CHEMBL541097
CHEMBL1835	CHEMBL542051
CHEMBL1835	CHEMBL542053
CHEMBL1835	CHEMBL542303
CHEMBL1835	CHEMBL542364
CHEMBL1835	CHEMBL542545
CHEMBL1835	CHEMBL54268
CHEMBL1835	CHEMBL542787
CHEMBL1835	CHEMBL543077
CHEMBL1835	CHEMBL543725
CHEMBL1835	CHEMBL543726
CHEMBL1835	CHEMBL544201
CHEMBL1835	CHEMBL544902
CHEMBL1835	CHEMBL545367
CHEMBL1835	CHEMBL545599
CHEMBL1835	CHEMBL55144
CHEMBL1835	CHEMBL552591
CHEMBL1835	CHEMBL553274
CHEMBL1835	CHEMBL553319
CHEMBL1835	CHEMBL555076
CHEMBL1835	CHEMBL555812
CHEMBL1835	CHEMBL557333
CHEMBL1835	CHEMBL557386
CHEMBL1835	CHEMBL57480
CHEMBL1835	CHEMBL57716
CHEMBL1835	CHEMBL60572
CHEMBL1835	CHEMBL60625
CHEMBL1835	CHEMBL60930
CHEMBL1835	CHEMBL62811
CHEMBL1835	CHEMBL63904
CHEMBL1835	CHEMBL65161
CHEMBL1835	CHEMBL65414
CHEMBL1835	CHEMBL65622
CHEMBL1835	CHEMBL68058
CHEMBL1835	CHEMBL91799
CHEMBL1835	CHEMBL941
CHEMBL1835	CHEMBL95554
CHEMBL1835	CHEMBL97978
CHEMBL1835	CHEMBL98141
CHEMBL1835	CHEMBL98444
CHEMBL1835	CHEMBL98536
CHEMBL1835	CHEMBL98690
CHEMBL1835	CHEMBL98694
CHEMBL1835	CHEMBL98845
CHEMBL1836	CHEMBL1083445
CHEMBL1836	CHEMBL1084047
CHEMBL1836	CHEMBL1084552
CHEMBL1836	CHEMBL1085041
CHEMBL1836	CHEMBL124738
CHEMBL1836	CHEMBL125588
CHEMBL1836	CHEMBL14359
CHEMBL1836	CHEMBL15096
CHEMBL1836	CHEMBL1628698
CHEMBL1836	CHEMBL1643997
CHEMBL1836	CHEMBL1643999
CHEMBL1836	CHEMBL1644001
CHEMBL1836	CHEMBL1644006
CHEMBL1836	CHEMBL1644012
CHEMBL1836	CHEMBL1644016
CHEMBL1836	CHEMBL1644020
CHEMBL1836	CHEMBL1645133
CHEMBL1836	CHEMBL1645134
CHEMBL1836	CHEMBL1645141
CHEMBL1836	CHEMBL1645151
CHEMBL1836	CHEMBL1669004
CHEMBL1836	CHEMBL1669006
CHEMBL1836	CHEMBL1669010
CHEMBL1836	CHEMBL1669013
CHEMBL1836	CHEMBL1669016
CHEMBL1836	CHEMBL1669018
CHEMBL1836	CHEMBL1669021
CHEMBL1836	CHEMBL1669022
CHEMBL1836	CHEMBL180343
CHEMBL1836	CHEMBL180742
CHEMBL1836	CHEMBL2096894
CHEMBL1836	CHEMBL218228
CHEMBL1836	CHEMBL220820
CHEMBL1836	CHEMBL222677
CHEMBL1836	CHEMBL222834
CHEMBL1836	CHEMBL223151
CHEMBL1836	CHEMBL248679
CHEMBL1836	CHEMBL249136
CHEMBL1836	CHEMBL249744
CHEMBL1836	CHEMBL249952
CHEMBL1836	CHEMBL251505
CHEMBL1836	CHEMBL251709
CHEMBL1836	CHEMBL255527
CHEMBL1836	CHEMBL256183
CHEMBL1836	CHEMBL256822
CHEMBL1836	CHEMBL256873
CHEMBL1836	CHEMBL257658
CHEMBL1836	CHEMBL269987
CHEMBL1836	CHEMBL271095
CHEMBL1836	CHEMBL271488
CHEMBL1836	CHEMBL275245
CHEMBL1836	CHEMBL288978
CHEMBL1836	CHEMBL297578
CHEMBL1836	CHEMBL314812
CHEMBL1836	CHEMBL385955
CHEMBL1836	CHEMBL398948
CHEMBL1836	CHEMBL402162
CHEMBL1836	CHEMBL402960
CHEMBL1836	CHEMBL404199
CHEMBL1836	CHEMBL404414
CHEMBL1836	CHEMBL405446
CHEMBL1836	CHEMBL413563
CHEMBL1836	CHEMBL42027
CHEMBL1836	CHEMBL445895
CHEMBL1836	CHEMBL446098
CHEMBL1836	CHEMBL46671
CHEMBL1836	CHEMBL47018
CHEMBL1836	CHEMBL599052
CHEMBL1836	CHEMBL599262
CHEMBL1841	CHEMBL1090360
CHEMBL1841	CHEMBL120077
CHEMBL1841	CHEMBL1240703
CHEMBL1841	CHEMBL1287853
CHEMBL1841	CHEMBL131577
CHEMBL1841	CHEMBL16028
CHEMBL1841	CHEMBL162
CHEMBL1841	CHEMBL165399
CHEMBL1841	CHEMBL1778662
CHEMBL1841	CHEMBL1908391
CHEMBL1841	CHEMBL1908397
CHEMBL1841	CHEMBL1965570
CHEMBL1841	CHEMBL1967720
CHEMBL1841	CHEMBL1967998
CHEMBL1841	CHEMBL1970083
CHEMBL1841	CHEMBL1973178
CHEMBL1841	CHEMBL1973211
CHEMBL1841	CHEMBL1974254
CHEMBL1841	CHEMBL1974328
CHEMBL1841	CHEMBL1975500
CHEMBL1841	CHEMBL1976376
CHEMBL1841	CHEMBL1979516
CHEMBL1841	CHEMBL1979690
CHEMBL1841	CHEMBL1979883
CHEMBL1841	CHEMBL1980995
CHEMBL1841	CHEMBL1981047
CHEMBL1841	CHEMBL1982957
CHEMBL1841	CHEMBL1984711
CHEMBL1841	CHEMBL1988300
CHEMBL1841	CHEMBL1988581
CHEMBL1841	CHEMBL1988717
CHEMBL1841	CHEMBL1988778
CHEMBL1841	CHEMBL1989708
CHEMBL1841	CHEMBL1990885
CHEMBL1841	CHEMBL1991078
CHEMBL1841	CHEMBL1992922
CHEMBL1841	CHEMBL1993996
CHEMBL1841	CHEMBL1996255
CHEMBL1841	CHEMBL1997623
CHEMBL1841	CHEMBL1998121
CHEMBL1841	CHEMBL1999112
CHEMBL1841	CHEMBL1999414
CHEMBL1841	CHEMBL1999811
CHEMBL1841	CHEMBL2000393
CHEMBL1841	CHEMBL2001257
CHEMBL1841	CHEMBL2001751
CHEMBL1841	CHEMBL2002165
CHEMBL1841	CHEMBL2002446
CHEMBL1841	CHEMBL2003638
CHEMBL1841	CHEMBL2003657
CHEMBL1841	CHEMBL2005482
CHEMBL1841	CHEMBL2005886
CHEMBL1841	CHEMBL2006564
CHEMBL1841	CHEMBL2042135
CHEMBL1841	CHEMBL221753
CHEMBL1841	CHEMBL253969
CHEMBL1841	CHEMBL264406
CHEMBL1841	CHEMBL292930
CHEMBL1841	CHEMBL305660
CHEMBL1841	CHEMBL307145
CHEMBL1841	CHEMBL317821
CHEMBL1841	CHEMBL371206
CHEMBL1841	CHEMBL406845
CHEMBL1841	CHEMBL436137
CHEMBL1841	CHEMBL491473
CHEMBL1841	CHEMBL509032
CHEMBL1841	CHEMBL522892
CHEMBL1841	CHEMBL57143
CHEMBL1841	CHEMBL572878
CHEMBL1841	CHEMBL574738
CHEMBL1841	CHEMBL60391
CHEMBL1841	CHEMBL633
CHEMBL1850	CHEMBL116463
CHEMBL1850	CHEMBL1258223
CHEMBL1850	CHEMBL137781
CHEMBL1850	CHEMBL1949726
CHEMBL1850	CHEMBL1949727
CHEMBL1850	CHEMBL203047
CHEMBL1850	CHEMBL212912
CHEMBL1850	CHEMBL213336
CHEMBL1850	CHEMBL213834
CHEMBL1850	CHEMBL216258
CHEMBL1850	CHEMBL216439
CHEMBL1850	CHEMBL2204343
CHEMBL1850	CHEMBL231070
CHEMBL1850	CHEMBL231171
CHEMBL1850	CHEMBL231374
CHEMBL1850	CHEMBL238915
CHEMBL1850	CHEMBL240995
CHEMBL1850	CHEMBL276778
CHEMBL1850	CHEMBL298406
CHEMBL1850	CHEMBL326263
CHEMBL1850	CHEMBL343755
CHEMBL1850	CHEMBL365697
CHEMBL1850	CHEMBL394110
CHEMBL1850	CHEMBL396561
CHEMBL1850	CHEMBL396950
CHEMBL1850	CHEMBL455288
CHEMBL1850	CHEMBL459373
CHEMBL1850	CHEMBL517407
CHEMBL1850	CHEMBL54
CHEMBL1850	CHEMBL596448
CHEMBL1850	CHEMBL598105
CHEMBL1850	CHEMBL598730
CHEMBL1850	CHEMBL599116
CHEMBL1850	CHEMBL599134
CHEMBL1850	CHEMBL599487
CHEMBL1850	CHEMBL600987
CHEMBL1850	CHEMBL603872
CHEMBL1850	CHEMBL605354
CHEMBL1850	CHEMBL629
CHEMBL1856	CHEMBL107719
CHEMBL1856	CHEMBL108151
CHEMBL1856	CHEMBL110001
CHEMBL1856	CHEMBL110058
CHEMBL1856	CHEMBL114594
CHEMBL1856	CHEMBL115019
CHEMBL1856	CHEMBL116370
CHEMBL1856	CHEMBL118283
CHEMBL1856	CHEMBL120923
CHEMBL1856	CHEMBL124750
CHEMBL1856	CHEMBL124803
CHEMBL1856	CHEMBL126968
CHEMBL1856	CHEMBL127702
CHEMBL1856	CHEMBL137691
CHEMBL1856	CHEMBL138173
CHEMBL1856	CHEMBL153258
CHEMBL1856	CHEMBL1627395
CHEMBL1856	CHEMBL172416
CHEMBL1856	CHEMBL172525
CHEMBL1856	CHEMBL172595
CHEMBL1856	CHEMBL172951
CHEMBL1856	CHEMBL1794821
CHEMBL1856	CHEMBL181196
CHEMBL1856	CHEMBL182399
CHEMBL1856	CHEMBL183185
CHEMBL1856	CHEMBL201699
CHEMBL1856	CHEMBL201736
CHEMBL1856	CHEMBL2110261
CHEMBL1856	CHEMBL2172644
CHEMBL1856	CHEMBL2172650
CHEMBL1856	CHEMBL24191
CHEMBL1856	CHEMBL24291
CHEMBL1856	CHEMBL24955
CHEMBL1856	CHEMBL25083
CHEMBL1856	CHEMBL25193
CHEMBL1856	CHEMBL266519
CHEMBL1856	CHEMBL274238
CHEMBL1856	CHEMBL278167
CHEMBL1856	CHEMBL279134
CHEMBL1856	CHEMBL279745
CHEMBL1856	CHEMBL281204
CHEMBL1856	CHEMBL283546
CHEMBL1856	CHEMBL287996
CHEMBL1856	CHEMBL306722
CHEMBL1856	CHEMBL307181
CHEMBL1856	CHEMBL308107
CHEMBL1856	CHEMBL309261
CHEMBL1856	CHEMBL309585
CHEMBL1856	CHEMBL311045
CHEMBL1856	CHEMBL311577
CHEMBL1856	CHEMBL311874
CHEMBL1856	CHEMBL323788
CHEMBL1856	CHEMBL324210
CHEMBL1856	CHEMBL340715
CHEMBL1856	CHEMBL353340
CHEMBL1856	CHEMBL35884
CHEMBL1856	CHEMBL36688
CHEMBL1856	CHEMBL370016
CHEMBL1856	CHEMBL37091
CHEMBL1856	CHEMBL37725
CHEMBL1856	CHEMBL417627
CHEMBL1856	CHEMBL422046
CHEMBL1856	CHEMBL424066
CHEMBL1856	CHEMBL432729
CHEMBL1856	CHEMBL435332
CHEMBL1856	CHEMBL45671
CHEMBL1856	CHEMBL47785
CHEMBL1856	CHEMBL710
CHEMBL1856	CHEMBL76192
CHEMBL1856	CHEMBL76260
CHEMBL1856	CHEMBL76803
CHEMBL1856	CHEMBL77765
CHEMBL1856	CHEMBL78382
CHEMBL1856	CHEMBL80520
CHEMBL1860	CHEMBL110158
CHEMBL1860	CHEMBL124205
CHEMBL1860	CHEMBL195556
CHEMBL1860	CHEMBL198367
CHEMBL1860	CHEMBL203555
CHEMBL1860	CHEMBL2035876
CHEMBL1860	CHEMBL2035879
CHEMBL1860	CHEMBL2035881
CHEMBL1860	CHEMBL2035882
CHEMBL1860	CHEMBL2070096
CHEMBL1860	CHEMBL2070097
CHEMBL1860	CHEMBL217221
CHEMBL1860	CHEMBL2312262
CHEMBL1860	CHEMBL2312270
CHEMBL1860	CHEMBL2312280
CHEMBL1860	CHEMBL2312281
CHEMBL1860	CHEMBL235164
CHEMBL1860	CHEMBL236436
CHEMBL1860	CHEMBL236499
CHEMBL1860	CHEMBL249895
CHEMBL1860	CHEMBL250101
CHEMBL1860	CHEMBL252717
CHEMBL1860	CHEMBL263630
CHEMBL1860	CHEMBL263631
CHEMBL1860	CHEMBL264527
CHEMBL1860	CHEMBL289343
CHEMBL1860	CHEMBL291053
CHEMBL1860	CHEMBL364368
CHEMBL1860	CHEMBL372428
CHEMBL1860	CHEMBL378593
CHEMBL1860	CHEMBL39174
CHEMBL1860	CHEMBL394199
CHEMBL1860	CHEMBL402713
CHEMBL1860	CHEMBL418432
CHEMBL1860	CHEMBL427568
CHEMBL1860	CHEMBL440975
CHEMBL1860	CHEMBL442243
CHEMBL1860	CHEMBL457527
CHEMBL1860	CHEMBL457529
CHEMBL1860	CHEMBL485758
CHEMBL1860	CHEMBL485928
CHEMBL1860	CHEMBL519721
CHEMBL1860	CHEMBL594025
CHEMBL1860	CHEMBL608990
CHEMBL1860	CHEMBL633
CHEMBL1862	CHEMBL1085511
CHEMBL1862	CHEMBL1088240
CHEMBL1862	CHEMBL1092754
CHEMBL1862	CHEMBL1092926
CHEMBL1862	CHEMBL111339
CHEMBL1862	CHEMBL1164180
CHEMBL1862	CHEMBL1169705
CHEMBL1862	CHEMBL1169876
CHEMBL1862	CHEMBL1170749
CHEMBL1862	CHEMBL1171044
CHEMBL1862	CHEMBL1171247
CHEMBL1862	CHEMBL1171281
CHEMBL1862	CHEMBL1171473
CHEMBL1862	CHEMBL1171479
CHEMBL1862	CHEMBL1171532
CHEMBL1862	CHEMBL1171679
CHEMBL1862	CHEMBL1172004
CHEMBL1862	CHEMBL1172720
CHEMBL1862	CHEMBL1173201
CHEMBL1862	CHEMBL119385
CHEMBL1862	CHEMBL120077
CHEMBL1862	CHEMBL121190
CHEMBL1862	CHEMBL1214141
CHEMBL1862	CHEMBL1223411
CHEMBL1862	CHEMBL1223482
CHEMBL1862	CHEMBL1230020
CHEMBL1862	CHEMBL1230790
CHEMBL1862	CHEMBL1233881
CHEMBL1862	CHEMBL1236871
CHEMBL1862	CHEMBL1240565
CHEMBL1862	CHEMBL1241270
CHEMBL1862	CHEMBL1241301
CHEMBL1862	CHEMBL1241482
CHEMBL1862	CHEMBL1241581
CHEMBL1862	CHEMBL1241677
CHEMBL1862	CHEMBL1241768
CHEMBL1862	CHEMBL1242024
CHEMBL1862	CHEMBL1242026
CHEMBL1862	CHEMBL1242113
CHEMBL1862	CHEMBL1242198
CHEMBL1862	CHEMBL1242289
CHEMBL1862	CHEMBL1242477
CHEMBL1862	CHEMBL1242566
CHEMBL1862	CHEMBL1242568
CHEMBL1862	CHEMBL1242572
CHEMBL1862	CHEMBL1242574
CHEMBL1862	CHEMBL1242657
CHEMBL1862	CHEMBL1242748
CHEMBL1862	CHEMBL1242845
CHEMBL1862	CHEMBL1242848
CHEMBL1862	CHEMBL1242853
CHEMBL1862	CHEMBL1287853
CHEMBL1862	CHEMBL162
CHEMBL1862	CHEMBL1721885
CHEMBL1862	CHEMBL1775035
CHEMBL1862	CHEMBL1775044
CHEMBL1862	CHEMBL1784625
CHEMBL1862	CHEMBL1784628
CHEMBL1862	CHEMBL1784640
CHEMBL1862	CHEMBL1785020
CHEMBL1862	CHEMBL1836675
CHEMBL1862	CHEMBL1836677
CHEMBL1862	CHEMBL184742
CHEMBL1862	CHEMBL186652
CHEMBL1862	CHEMBL1908391
CHEMBL1862	CHEMBL1908397
CHEMBL1862	CHEMBL191003
CHEMBL1862	CHEMBL1965570
CHEMBL1862	CHEMBL1970083
CHEMBL1862	CHEMBL1971947
CHEMBL1862	CHEMBL1973178
CHEMBL1862	CHEMBL1973211
CHEMBL1862	CHEMBL1973359
CHEMBL1862	CHEMBL1974254
CHEMBL1862	CHEMBL1974328
CHEMBL1862	CHEMBL1976040
CHEMBL1862	CHEMBL1979690
CHEMBL1862	CHEMBL1979883
CHEMBL1862	CHEMBL1980995
CHEMBL1862	CHEMBL1981047
CHEMBL1862	CHEMBL1982711
CHEMBL1862	CHEMBL1982957
CHEMBL1862	CHEMBL1983025
CHEMBL1862	CHEMBL1983111
CHEMBL1862	CHEMBL1983640
CHEMBL1862	CHEMBL1983923
CHEMBL1862	CHEMBL1986943
CHEMBL1862	CHEMBL1988300
CHEMBL1862	CHEMBL1988437
CHEMBL1862	CHEMBL1988581
CHEMBL1862	CHEMBL1988717
CHEMBL1862	CHEMBL1991734
CHEMBL1862	CHEMBL1992473
CHEMBL1862	CHEMBL1993877
CHEMBL1862	CHEMBL1996066
CHEMBL1862	CHEMBL1996255
CHEMBL1862	CHEMBL1996646
CHEMBL1862	CHEMBL1996702
CHEMBL1862	CHEMBL1997617
CHEMBL1862	CHEMBL1999112
CHEMBL1862	CHEMBL1999414
CHEMBL1862	CHEMBL1999484
CHEMBL1862	CHEMBL1999811
CHEMBL1862	CHEMBL2001257
CHEMBL1862	CHEMBL2002165
CHEMBL1862	CHEMBL2003657
CHEMBL1862	CHEMBL2004311
CHEMBL1862	CHEMBL2005449
CHEMBL1862	CHEMBL2005886
CHEMBL1862	CHEMBL2006564
CHEMBL1862	CHEMBL2022856
CHEMBL1862	CHEMBL2030556
CHEMBL1862	CHEMBL2031893
CHEMBL1862	CHEMBL203343
CHEMBL1862	CHEMBL2070045
CHEMBL1862	CHEMBL207360
CHEMBL1862	CHEMBL20867
CHEMBL1862	CHEMBL209753
CHEMBL1862	CHEMBL210827
CHEMBL1862	CHEMBL211508
CHEMBL1862	CHEMBL212673
CHEMBL1862	CHEMBL217092
CHEMBL1862	CHEMBL230064
CHEMBL1862	CHEMBL230178
CHEMBL1862	CHEMBL231524
CHEMBL1862	CHEMBL2316584
CHEMBL1862	CHEMBL2316870
CHEMBL1862	CHEMBL2316871
CHEMBL1862	CHEMBL2333603
CHEMBL1862	CHEMBL238559
CHEMBL1862	CHEMBL238774
CHEMBL1862	CHEMBL240158
CHEMBL1862	CHEMBL241539
CHEMBL1862	CHEMBL241749
CHEMBL1862	CHEMBL243088
CHEMBL1862	CHEMBL245800
CHEMBL1862	CHEMBL248391
CHEMBL1862	CHEMBL249819
CHEMBL1862	CHEMBL250021
CHEMBL1862	CHEMBL250623
CHEMBL1862	CHEMBL253292
CHEMBL1862	CHEMBL253969
CHEMBL1862	CHEMBL255368
CHEMBL1862	CHEMBL256101
CHEMBL1862	CHEMBL261827
CHEMBL1862	CHEMBL264406
CHEMBL1862	CHEMBL270454
CHEMBL1862	CHEMBL270492
CHEMBL1862	CHEMBL272999
CHEMBL1862	CHEMBL273090
CHEMBL1862	CHEMBL277931
CHEMBL1862	CHEMBL29197
CHEMBL1862	CHEMBL31965
CHEMBL1862	CHEMBL321193
CHEMBL1862	CHEMBL323405
CHEMBL1862	CHEMBL327127
CHEMBL1862	CHEMBL371206
CHEMBL1862	CHEMBL377300
CHEMBL1862	CHEMBL377346
CHEMBL1862	CHEMBL377463
CHEMBL1862	CHEMBL379987
CHEMBL1862	CHEMBL381743
CHEMBL1862	CHEMBL391724
CHEMBL1862	CHEMBL392301
CHEMBL1862	CHEMBL399627
CHEMBL1862	CHEMBL400303
CHEMBL1862	CHEMBL400402
CHEMBL1862	CHEMBL400403
CHEMBL1862	CHEMBL401238
CHEMBL1862	CHEMBL402288
CHEMBL1862	CHEMBL402891
CHEMBL1862	CHEMBL404366
CHEMBL1862	CHEMBL406658
CHEMBL1862	CHEMBL406845
CHEMBL1862	CHEMBL408966
CHEMBL1862	CHEMBL411043
CHEMBL1862	CHEMBL415264
CHEMBL1862	CHEMBL429600
CHEMBL1862	CHEMBL436137
CHEMBL1862	CHEMBL451523
CHEMBL1862	CHEMBL454120
CHEMBL1862	CHEMBL454868
CHEMBL1862	CHEMBL454873
CHEMBL1862	CHEMBL454922
CHEMBL1862	CHEMBL454923
CHEMBL1862	CHEMBL455384
CHEMBL1862	CHEMBL455404
CHEMBL1862	CHEMBL459877
CHEMBL1862	CHEMBL460074
CHEMBL1862	CHEMBL473102
CHEMBL1862	CHEMBL473727
CHEMBL1862	CHEMBL473923
CHEMBL1862	CHEMBL475739
CHEMBL1862	CHEMBL476513
CHEMBL1862	CHEMBL476515
CHEMBL1862	CHEMBL477343
CHEMBL1862	CHEMBL477344
CHEMBL1862	CHEMBL477772
CHEMBL1862	CHEMBL478181
CHEMBL1862	CHEMBL481968
CHEMBL1862	CHEMBL488658
CHEMBL1862	CHEMBL491473
CHEMBL1862	CHEMBL495727
CHEMBL1862	CHEMBL509032
CHEMBL1862	CHEMBL509941
CHEMBL1862	CHEMBL510861
CHEMBL1862	CHEMBL514140
CHEMBL1862	CHEMBL516070
CHEMBL1862	CHEMBL516498
CHEMBL1862	CHEMBL517204
CHEMBL1862	CHEMBL517822
CHEMBL1862	CHEMBL522892
CHEMBL1862	CHEMBL536073
CHEMBL1862	CHEMBL538337
CHEMBL1862	CHEMBL551542
CHEMBL1862	CHEMBL56359
CHEMBL1862	CHEMBL564829
CHEMBL1862	CHEMBL565372
CHEMBL1862	CHEMBL566635
CHEMBL1862	CHEMBL56904
CHEMBL1862	CHEMBL572878
CHEMBL1862	CHEMBL572881
CHEMBL1862	CHEMBL574738
CHEMBL1862	CHEMBL59099
CHEMBL1862	CHEMBL601719
CHEMBL1862	CHEMBL941
CHEMBL1864	CHEMBL1169816
CHEMBL1864	CHEMBL1170600
CHEMBL1864	CHEMBL1171609
CHEMBL1864	CHEMBL1171783
CHEMBL1864	CHEMBL1172355
CHEMBL1864	CHEMBL118203
CHEMBL1864	CHEMBL121918
CHEMBL1864	CHEMBL1222640
CHEMBL1864	CHEMBL1257603
CHEMBL1864	CHEMBL1257724
CHEMBL1864	CHEMBL125777
CHEMBL1864	CHEMBL1257846
CHEMBL1864	CHEMBL1257847
CHEMBL1864	CHEMBL1257962
CHEMBL1864	CHEMBL1257963
CHEMBL1864	CHEMBL1258074
CHEMBL1864	CHEMBL245993
CHEMBL1864	CHEMBL246428
CHEMBL1864	CHEMBL246619
CHEMBL1864	CHEMBL247240
CHEMBL1864	CHEMBL247431
CHEMBL1864	CHEMBL247606
CHEMBL1864	CHEMBL247642
CHEMBL1864	CHEMBL248042
CHEMBL1864	CHEMBL248053
CHEMBL1864	CHEMBL248211
CHEMBL1864	CHEMBL248388
CHEMBL1864	CHEMBL248428
CHEMBL1864	CHEMBL249061
CHEMBL1864	CHEMBL249471
CHEMBL1864	CHEMBL249672
CHEMBL1864	CHEMBL251095
CHEMBL1864	CHEMBL260846
CHEMBL1864	CHEMBL330893
CHEMBL1864	CHEMBL331409
CHEMBL1864	CHEMBL338398
CHEMBL1864	CHEMBL340950
CHEMBL1864	CHEMBL391597
CHEMBL1864	CHEMBL399356
[truncated: 91,282 more rows]
